# Supplementary material for: Integrated Multiomics Analysis Reveals a Migrasome‐Related Signature for Prognosis and Immunotherapy Response in Lung Adenocarcinoma
Source: Hum Mutat. 2026 Jan 8;2026:8778797. doi: 10.1155/humu/8778797 (PMC12781864; doi:10.1155/humu/8778797)
Supplement: Supplementary file 2 — Supporting Information 2. Table S1: Summary of 10 migrasome–related genes. Table S2: Primer sequences for mRNAs. Table S3: Clinical patient information. [file HUMU-2026-8778797-s001.xlsx]

## Sheet: TableS1
Supplementary Table 1：Summary of 10 migrasomes-related genes.
Gene
ITGB1
ITGA5
EOGT
CPQ
PIGK
NDST1
TSPAN4
TSPAN7
PCCA
SHARPIN

## Sheet: TableS2
Supplementary Table 2. Primer sequences for mRNAs.
Species	Gene	Primer Sequence
Homo sapiens	GSTM5	Forward	ATGCCCATGACACTGGGGTACTG
		Reverse	CCATGTGGTTATCCATAACCTGG
Homo sapiens	DNASE1L3	Forward	TCCCCTTGCACACAACTCCCGA
		Reverse	AACGGGGAACCACGGAGTTGAC
Homo sapiens	PDGFB	Forward	CTCGATCCGCTCCTTTGATGA
		Reverse	CGTTGGTGCGGTCTATGAG

## Sheet: TableS3
Supplementary Table 3. Clinical patient information.
Patient ID	Age	Gender	Stage	T	N	M	Grade	OS (months)	PFS (months)	DSS (months)	MIGsig Risk Score	Group
1	65	Male	III	2	1	0	G2	18	12	18	0.65	High
2	72	Female	II	1	0	0	G3	24	22	24	0.45	Low
3	58	Male	IV	3	2	1	G2	10	8	10	0.8	High
4	63	Female	I	1	0	0	G1	36	30	36	0.3	Low
5	70	Male	III	2	1	0	G3	15	12	15	0.7	High
6	68	Female	II	1	1	0	G2	28	24	28	0.5	Low
7	60	Male	IV	3	2	1	G3	12	10	12	0.75	High
8	66	Female	I	1	0	0	G1	40	35	40	0.35	Low
9	75	Male	III	2	1	0	G2	20	18	20	0.6	High
10	61	Female	II	1	1	0	G3	32	28	32	0.55	Low
